# Supplementary material for: Out-of-pocket expenditures and care time for children with Down Syndrome: A single-hospital study in Mexico City
Source: PLoS One. 2019 Jan 10;14(1):e0208076. doi: 10.1371/journal.pone.0208076 (PMC6328117; doi:10.1371/journal.pone.0208076)
Supplement: S1 Supporting File — It includes all variables and expenses made by families in the sample. (XLSX) [file pone.0208076.s001.xlsx]

## Sheet: Hoja1
Folio	State	Gender Male=1, Female=2	Age (years)	Patient attend School	Type of school no school=0 public=1, private=2	Scholarship	How long have you been treated at the HIM? ( years)	Quality of medical care provided at the HIM Excellent=4, Very nice=3, Good=2 Bad=1	Dx Cardiopathy No=0, Yes=1	Dx Gastro No=0, Yes=1	Dx ear, nose and throat No=0, Yes=1	Dx Ophthalmology No=0, Yes=1	Dx Oral Cavity	Dx Muscle-skeletal	Dx endocrinology	Dx Neurological or behavioral	Dx Haematology	Dx Dermatology	Other	How was the payment to cover the patient's care,	How many transport did you use to get to the HIM?	How much did you spent on public transport ( trip x person)	subway or metro (trip x person)	Urban or local transport	Foreign transport	Taxi (x trip)	How many people did accompanie to the patient	How long time did you travel from your home to the HIM (hours)	Monthly transportation expenses (patient)	transportation expenses when patient go to HIMFG	Consultations per year	Expenditures patient transportation	When you went to the consultation did you spent on food No=0, Si=1	How much did you spend on food	How many days did you spend going to the hospital for patient care?	Child Health Expenditure	Total health expenditure	Total Household Expenses	Food Spending	Housing spending	Clothing expenses	People who live at home	Expenditure per capita	Expenditure decile
1	Estado de México	2	0.04	0	0	.	3	4	0	0	0	0	0	0	0	0	0	0	0	Cash payment	2	7.5	2	0	0	0	1	2	19	19	3	57	0	0	1	209	509	85852.7	35520	15783.7	1200	6	14308.8	4
2	Aguascalientes	1	16.03	1	1	0	9	4	0	0	0	0	0	0	0	0	0	1	Cryptorchidism	Cash payment	2	0	0	0	240	70	1	7	620	620	2	1240	1	80	2	44	44	193884	50400	54400	9600	6	32314	8
3	DF	1	4.11	1	1	0	4.05	4	0	0	1	1	0	0	0	0	0	0	Cryptorchidism	resorted to loans from family members	1	50	0	0	0	0	1	0.3	100	100	12	1200	0	0	1	331	331	161891	54000	46000	12000	7	23127.3	7
4	Estado de México	1	7.11	1	1	0	5	3	0	0	0	1	0	1	0	1	0	0	0	Cash payment	3	0	2	15	0	0	1	2	34	34	12	408	1	50	1	710	2710	125220	42000	50202.2	1600	4	31305	8
5	Estado de México	1	1.01	0	0	.	1	4	1	0	1	0	0	1	0	0	0	0	0	resorted to loans from family members	2	0	2	30	0	0	1	3	64	64	38	2432	1	30	1	2048	2048	81578.2	18000	2882.19	2000	6	13596.4	4
6	Estado de México	2	2.04	1	2	0	0.01	2	0	0	0	0	0	0	0	0	0	0	0	Cash payment	3	14	2	0	0	0	1	2	32	32	14	448	1	100	1	3084	3084	105068	38400	9600	0	7	15009.7	4
7	Estado de México	1	11.08	1	1	0	11.05	4	1	1	0	1	0	0	0	0	0	0	0	Cash payment	2	10	0	0	0	0	1	1.3	20	20	10	200	1	80	1	940	940	90580	19200	26400	0	4	22645	7
8	DF	2	9.06	1	1	0	9.03	2	0	0	0	1	1	0	1	0	0	0	0	Cash payment	2	8	0	0	0	0	1	1.3	16	16	12	192	1	30	1	292	1132	36612.7	16862.9	3000	1707.27	6	6102.12	1
9	Estado de México	1	2.11	0	0	.	0.03	2	1	0	0	0	1	0	0	0	0	0	0	Cash payment	2	9	2	0	0	0	1	3	22	22	4	88	0	0	1	86	86	18524	9600	1470	0	4	4631	1
10	Estado de México	2	1.09	0	0	.	1.09	4	1	0	0	0	0	0	0	0	0	0	0	resorted to loans from family members	2	18	2	0	0	0	1	2	40	40	42	1680	1	100	1	1510	1510	59492.2	34800	2302.19	0	3	19830.7	6
11	Estado de México	2	4.08	0	0	.	4.04	4	0	0	1	1	0	1	0	0	0	0	0	Cash payment	3	15.5	2	0	0	0	1	2.3	35	35	22	770	1	50	1	260	920	47062.2	20400	2602.19	0	3	15687.4	5
12	Estado de México	1	1.04	0	0	.	1.03	2	1	0	0	0	0	0	0	0	0	0	0	resorted to loans from family members	2	9.5	2	0	0	0	2	2.3	23	46	21	483	1	50	1	578	5378	45958	28800	4400	0	3	15319.3	5
13	Estado de México	1	2.04	0	0	.	2.01	2	0	1	0	1	0	1	1	1	0	0	Right orchiectomy and left orchidopexy Renal tubular acidosis	Cash payment	2	0	2	6.5	0	0	2	1.3	17	34	17	289	0	0	1	5862	5862	92138	57600	13400	0	4	23034.5	7
14	Estado de México	2	2	0	0	.	1	3	0	0	1	0	0	0	0	0	0	0	0	resorted to loans from family members	3	0	2	16	0	0	1	2.3	36	36	41	1476	0	0	1	547	2707	64731	25200	17152	1200	7	9247.29	2
15	Guerrero	2	7	1	1	0	6.07	4	1	0	0	0	0	0	1	0	0	0	0	Cash payment	3	0	2	13	210	0	1	6.3	450	450	12	5400	1	50	1	2223	2223	31027	18000	180	0	9	3447.44	1
16	Estado de México	2	2.1	1	2	0	2.07	2	1	1	1	1	0	0	0	0	0	0	0	resorted to loans from family members	2	0	2	6	0	0	1	2	16	16	36	576	0	0	1	6759	7079	56643.9	25200	2802.19	0	6	9440.65	2
17	Estado de México	1	3.03	0	0	.	3.02	3	1	1	0	1	0	0	0	1	0	0	0	Cash payment	2	10	2	0	0	0	1	3	24	24	12	288	1	25	1	3815	4615	38397.2	18000	8918.19	0	5	7679.44	2
18	Estado de México	1	1.09	0	0	.	1.03	3	0	0	0	1	0	0	0	0	0	0	0	resorted to loans from family members	2	7	2	0	0	0	1	1.3	18	18	26	468	1	20	1	1492	5492	67408	27840	3420	0	7	9629.71	2
19	Estado de México	2	5.01	0	0	.	1	2	1	0	0	1	0	1	0	0	1	0	0	I requested a loan	2	0	0	12	0	0	1	2.3	24	24	31	744	1	30	1	300	300	63788	47040	2400	3200	3	21262.7	6
20	DF	2	1	0	0	.	0.06	2	1	0	0	0	0	0	0	0	0	0	0	Cash payment	2	5	2	0	0	0	1	1.3	14	14	7	98	0	0	1	7920	9520	80770.2	30240	28202.2	0	5	16154	5
21	Estado de México	2	0.03	0	0	.	0.03	4	1	0	0	0	0	0	0	0	0	0	0	resorted to loans from family members	2	0	2	0	0	30	2	2	64	128	3	192	1	60	1	3710	3710	54040.2	34560	5282.19	4800	5	10808	3
23	Estado de México	2	1.05	0	0	.	1	2	0	0	0	1	1	0	0	0	0	0	0	Cash payment	2	7	2	0	0	0	1	1.3	18	18	30	540	1	100	1	1288	25288	105304	48000	18720	1000	4	26326	7
24	Estado de México	1	2.11	0	0	.	2.03	1	1	1	1	0	0	0	1	0	0	0	0	Cash payment	2	6	2	0	0	0	1	2	16	16	64	1024	1	20	1	14482	14482	62134	36000	2100	0	5	12426.8	3
25	Estado de México	1	1	0	0	.	0.08	4	1	0	1	1	0	0	0	0	0	0	0	Cash payment	2	5.5	2	0	0	0	1	1	15	15	20	300	0	0	1	9529	9529	40289	16800	1500	1200	4	10072.2	3
26	DF	1	2.05	1	1	0	1.03	4	1	0	1	1	0	0	0	0	0	0	0	Cash payment	2	3	2	0	0	0	1	2	10	10	23	230	0	0	1	108	108	23144	14400	900	0	4	5786	1
27	Estado de México	1	11.04	1	1	1	11.03	2	1	0	0	1	0	1	1	0	0	1	Cryptorchidism	Cash payment	3	11.5	2	0	0	0	1	2	27	27	14	378	1	50	1	1540	2140	32684	7800	11080	0	2	16342	5
28	DF	1	15	1	1	0	14.09	3	1	0	0	1	1	1	0	0	0	1	0	I requested a loan and sold something	3	10	2	0	0	0	1	2	24	24	22	528	1	50	1	15278	15278	69626	24000	12300	0	5	13925.2	4
29	Estado de México	2	1.01	1	2	0	1	4	0	0	0	1	0	1	0	0	0	0	0	resorted to loans from family members	3	5.3	2	0	0	0	2	3	14.6	29.2	26	379.6	0	0	1	467	1640.64	44484.8	21600	4400	1200	7	6354.98	1
30	Queretaro	2	2.07	0	0	.	2	2	1	1	1	0	0	0	0	0	0	0	0	resorted to loans from family members	3	7	0	0	130	80	1	3.3	434	434	22	9548	1	70	1	980	980	48831.7	8160	3783.65	0	6	8138.61	2
31	Estado de México	2	0.04	0	0	.	0.02	2	0	0	0	0	0	0	1	0	0	0	0	I requested a loan	1	0	0	0	0	0	1	1.3	0	0	6	0	0	0	1	921	2521	61121	18000	5200	1400	3	20373.7	6
32	Estado de México	1	1.09	1	2	0	1.08	4	0	0	0	1	0	0	0	0	0	0	0	resorted to loans from family members	2	10	2	0	0	0	1	2.3	24	24	15	360	1	50	1	783	2383	56691	15600	20620	0	6	9448.5	2
33	Estado de México	1	8.08	1	1	0	8.08	4	1	1	0	1	1	0	1	0	0	0	0	Cash payment	2	0	2	7	0	0	1	1.3	18	18	177	3186	1	30	1	3357	4197	38613	20880	4200	1000	6	6435.5	1
34	Estado de México	2	6.03	1	1	0	6	4	1	0	0	1	1	0	0	0	0	1	0	resorted to loans from family members	2	0	2	12	0	0	2	2.3	28	56	11	308	1	100	1	1356	1756	70014.2	50400	11802.2	3320	5	14002.8	4
36	Estado de México	2	5.09	1	1	0	5.7	2	1	0	1	1	1	0	0	0	0	0	0	Cash payment	3	5	2	13	0	0	1	2	40	40	13	520	0	0	1	9180	9180	45290	18000	13230	0	3	15096.7	4
37	Estado de México	1	9.03	1	1	0	7.03	3	0	1	0	1	1	0	0	0	0	0	Epididimitis	Cash payment	3	5	4	3	0	0	1	1.15	24	24	12	288	1	50	1	7830	7830	135718	60000	18400	16000	5	27143.6	7
38	DF	2	7.1	1	1	0	7.1	4	0	0	0	0	1	1	1	0	0	0	0	Cash payment	1	0	2	0	0	0	1	0.45	4	4	65	260	1	25	1	9107	9107	76815	54000	3300	0	6	12802.5	4
39	Estado de México	2	12.11	1	1	0	12.09	4	0	1	1	1	1	1	1	0	0	0	0	Cash payment	2	0	2	0	0	15	1	2	34	34	44	1496	1	70	1	13150	13150	110498	48000	2700	8000	4	27624.5	8
40	Queretaro	1	1	0	0	.	0.06	3	1	0	0	0	0	0	0	0	0	0	0	He sold his cows to pay	2	0	0	0	110	80	2	4	380	760	14	5320	1	80	2	13500	13500	49460	24000	2000	0	6	8243.33	2
42	Estado de México	1	1.07	0	0	.	1.03	2	1	0	0	0	0	1	0	0	0	0	0	resorted to loans from family members	2	12	0	0	0	0	1	1.3	24	24	33	792	0	0	1	8031.5	8031.5	30904.5	13680	3465	400	4	7726.12	2
43	Estado de México	2	7.02	1	1	0	2	2	1	0	0	0	1	1	0	0	0	0	0	resorted to loans from family members	2	0	2	7	0	0	1	2	18	18	5	90	1	30	1	2730	4930	80986	14400	3240	0	7	11569.4	3
44	Estado de México	1	2.02	0	0	.	1.02	2	0	0	0	1	0	0	0	0	0	0	0	Cash payment	2	9	2	0	0	0	1	1.3	22	22	24	528	0	0	1	600	1320	32766.2	10800	3962.19	0	6	5461.03	1
45	DF	1	1.03	0	0	.	1.3	4	0	0	0	1	0	0	0	0	0	0	0	resorted to loans from family members	2	3	2	0	0	0	2	0.3	10	20	69	690	0	0	1	6248	6248	119738	75422.9	8400	4000	9	13304.3	4
46	Estado de México	2	0.06	0	0	.	0.06	2	0	0	0	0	0	1	0	0	0	0	0	Cash payment	2	0	2	20	0	0	1	2	44	44	22	968	1	60	1	1009	1609	49697	14400	10000	2000	5	9939.4	3
47	DF	2	2.01	0	0	.	1.07	2	1	0	0	0	0	1	0	0	0	0	Lactose intolerance	resorted to loans from family members	3	4.5	4	0	0	0	1	3.3	17	17	27	459	1	30	1	1075	2675	49787	28800	6880	0	4	12446.8	3
48	Estado de México	1	3.05	0	0	.	3.04	2	1	0	1	0	1	0	1	0	0	0	0	Cash payment	2	8	0	0	0	60	2	No reportado	136	272	41	5576	0	0	1	2023	2023	57644	34310.9	8202.19	0	4	14411	4
